# Supplementary material for: The Active Site of the Enzyme 10-Formyl-THFDH in the Honey Bee Apis mellifera—A Key Player in Formic Acid Detoxification
Source: Int J Mol Sci. 2022 Dec 26;24(1):354. doi: 10.3390/ijms24010354 (PMC9820478; doi:10.3390/ijms24010354)
Supplement: Supplementary file 1 [file ijms-24-00354-s001.zip]

Archive with 1 entries (1 files):
- ijms-2093807-supplementary.pdf
